# Supplementary material for: The specific metabolome profiling of patients infected by SARS-COV-2 supports the key role of tryptophan-nicotinamide pathway and cytosine metabolism
Source: Sci Rep. 2020 Oct 8;10:16824. doi: 10.1038/s41598-020-73966-5 (PMC7544910; doi:10.1038/s41598-020-73966-5)
Supplement: Supplementary file 3 — Supplementary Table 1. [file 41598_2020_73966_MOESM3_ESM.xls]

## Sheet: Feuil1
The specific metabolome profiling of patients infected by SARS-COV-2 supports the key role of tryptophan-nicotinamide pathway and cytosine metabolism
Blasco H, Bessy C, Plantier L, Lefevre A, Piver E, Bernard L, Marlet J, Stefic K, Benz-de Bretagne I, Cannet P, Lumbu H Morel T, Boulard P, Andres CR, Vourc’h P, Hérault O, Guillon A, Emond P
	C-		C+		p-value
	Mean	Standard deviation	Mean	Standard deviation
ALAT (UI/L)	92.3	289.675	47	53.691	0.803343
ASAT (UI/L)	102.333	322.7	47.1176	40.9706	0.419291
CPK (UI/L)	143.543	108.988	279	496.714	0.957791
Creatinine (µmol/L)	87.093	42.1532	75.2407	35.2901	0.0594468
Urea (mmol/L)	9.1	6.4	7.7	5.8	0.21
CRP (mg/L)	66.2545	76.3518	77.8595	102.207	0.974456
D Dimer (ng/mL)	3097.12	1557.53	2513.67	1233.87	0.440401
Troponin (ng/L)	46.3333	34.1006	32.5556	53.8272	0.0305102
LDH (UI/L)	277.222	73.3447	315.263	122.091	0.506632
Ferritin (µg/L)	812.318	1351.98	1103.77	1409.86	0.0655217
Haemoglobin (g/L)	117.093	17.2472	116.592	23.801	0.856692
Platelet (G/L)	218.628	100.112	268.528	114.53	0.0504455
Polynuclear neutrophils (G/L)	5.87419	2.82493	5.43396	3.47642	0.199844
Lymphocyte (G/L)	1.3286	0.726159	1.85491	5.53481	0.16373
