# Supplementary material for: The specific metabolome profiling of patients infected by SARS-COV-2 supports the key role of tryptophan-nicotinamide pathway and cytosine metabolism
Source: Sci Rep. 2020 Oct 8;10:16824. doi: 10.1038/s41598-020-73966-5 (PMC7544910; doi:10.1038/s41598-020-73966-5)
Supplement: Supplementary file 4 — Supplementary Table 2. [file 41598_2020_73966_MOESM4_ESM.xls]

## Sheet: table s2 aout
The specific metabolome profiling of patients infected by SARS-COV-2 supports the key role of tryptophan-nicotinamide pathway and cytosine metabolism
Blasco H, Bessy C, Plantier L, Lefevre A, Piver E, Bernard L, Marlet J, Stefic K, Benz-de Bretagne I, Cannet P, Lumbu H Morel T, Boulard P, Andres CR, Vourc’h P, Hérault O, Guillon A, Emond P
		COVID- patients		COVID+ patients		Univariate analysis
Compounds	Column/ acquisition mode	Mean	Standard deviation	Mean	Standard deviation	raw p-value	Fold Change (C-/C+)
CYTOSINE	C18 Mode +	0.000445444	0.000671026	0.0008923	0.000852439	<0,0001	0.5
2-AMINOPHENOL	C18 Mode +	0.000181931	7.45e-05	0.000128016	6.99e-05	0.0002	1.42
INDOLE-3-ACETIC_ACID	C18 Mode -	0.0104447	0.00736214	0.00673636	0.00534953	0.0002	1.55
L-ISOLEUCINE	C18 Mode -	0.00313913	0.00139293	0.00410527	0.00138728	0.0002	0.76
LEUCINE	C18 Mode +	0.00758444	0.00506118	0.00918873	0.00314577	0.0005	0.83
L-ASPARAGINE	C18 Mode -	0.00118633	0.000543641	0.00152616	0.000508589	0.0007	0.78
URATE	C18 Mode +	0.0997422	0.0322486	0.0788818	0.0274926	0.0008	1.26
1-NH2-CYCLOPROPANE-1-CARBOXYLATE	C18 Mode +	0.00296107	0.00155885	0.00387582	0.00147309	0.0013	0.76
XANTHINE	C18 Mode -	0.00502684	0.00332517	0.00704836	0.00442519	0.0016	0.71
N-ACETYL-LYSINE	C18 Mode +	0.000418933	0.000130521	0.000368691	0.000183885	0.0044	1.14
METHYL-JASMONATE	HILIC Mode +	0.000279083	0.000159741	0.000199315	0.000131996	0.0046	1.4
CITRAMALATE	HILIC Mode +	0.0005162	0.000376375	0.000341418	0.000172865	0.0047	1.51
BIOTIN	HILIC Mode +	4.04e-05	4.36e-05	2.58e-05	5.0699e-05	0.0079	1.56
3-HYDROXY-3-METHYLGLUTARATE	HILIC Mode +	0.00473704	0.00233161	0.00566436	0.00195925	0.012	0.84
CORTISOL	HILIC Mode +	0.00281622	0.00173304	0.003406	0.00188019	0.013	0.83
L-PIPECOLIC_ACID	C18 Mode +	7.36e-05	3.78e-05	8.45e-05	2.89e-05	0.0142	0.87
N-ACETYL-GLUCOSAMINE	C18 Mode +	7.1e-05	4.12e-05	8.62e-05	2.59e-05	0.0156	0.82
NICOTINAMIDE	C18 Mode -	0.00106951	0.000705313	0.00131653	0.000697019	0.0212	0.81
N-ACETYL-PUTRESCINE	HILIC Mode +	0.000154104	8.69e-05	0.00011974	6.83e-05	0.0218	1.29
ETHANOLAMINE	C18 Mode -	0.0001089	4.66e-05	0.000127049	5.43e-05	0.0224	0.86
N-ACETYL-ALANINE	HILIC Mode +	0.00105502	0.000636289	0.000826873	0.000209913	0.0239	1.28
OLEATE	HILIC Mode +	0.000414191	0.0003074	0.0004686	0.00020558	0.0261	0.88
THEOPHYLLINE	C18 Mode +	0.0212773	0.0201169	0.0172807	0.0284797	0.0264	1.23
LAUROYLCARNITINE	HILIC Mode +	0.000768356	0.0013768	0.000415313	0.000339578	0.0326	1.85
GLUCURONIC_ACID	C18 Mode +	0.0011078	0.00168387	0.000692	0.000830496	0.0367	1.6
INDOXYL_SULFATE	C18 Mode +	0.0425054	0.0364564	0.02912	0.0304677	0.0377	1.46
4-HYDROXYPHENYLACETATE	C18 Mode -	0.000276327	0.000239058	0.000206718	0.000169046	0.038	1.34
GLYCEROL_MYRISTATE	HILIC Mode +	0.00247333	0.000598707	0.00224055	0.000553823	0.0434	1.1
5-OXO-L-PROLINE	C18 Mode +	0.0428178	0.0163801	0.0458673	0.0138835	0.0445	0.93
TAURINE	HILIC Mode +	0.00399933	0.00361666	0.00404182	0.00171345	0.0537	0.99
N-ACETYL-TRYPTOPHAN	C18 Mode +	0.000598402	0.00049398	0.000415698	0.000276896	0.0604	1.44
N-ACETYL-L-PHENYLALANINE	C18 Mode -	0.00036394	0.000441389	0.000309447	0.000387908	0.0669	1.18
3-HYDROXYPHENYLACETATE	C18 Mode -	0.00153247	0.00512949	0.000269766	0.000648515	0.0717	5.68
PYRIDOXAMINE	C18 Mode +	0.00302733	0.00102554	0.00317855	0.000690178	0.0784	0.95
THEOBROMINE	C18 Mode +	0.0152003	0.0149953	0.0115377	0.0145493	0.0808	1.32
AZELAIC_ACID	HILIC Mode +	0.0008116	0.000299325	0.000914509	0.000300977	0.0826	0.89
ADENOSINE	HILIC Mode +	0.000525784	0.000621411	0.000706482	0.000729542	0.0857	0.74
L-VALINE	C18 Mode +	0.00576711	0.00377019	0.00593273	0.00185463	0.0864	0.97
3-Methylhistidine	C18 Mode +	0.00413842	0.00370422	0.00284553	0.00210214	0.0909	1.45
N-Acetyl-4-O-acetylneuraminic_acid	C18 Mode -	0.000267096	0.000159593	0.000336791	0.000210029	0.0949	0.79
L-ASPARTATE	C18 Mode +	0.000290344	0.000329367	0.000423324	0.000578674	0.0998	0.69
SUCCINATE	HILIC Mode +	0.000243851	0.000149725	0.000268224	0.000116056	0.1006	0.91
HIPPURATE	C18 Mode +	0.0183245	0.0207246	0.0123116	0.015033	0.1035	1.49
L-KYNURENINE	HILIC Mode +	0.000195664	0.000124742	0.000232496	0.000150941	0.1057	0.84
5-HYDROXYLYSINE	HILIC Mode +	0.000287436	0.000117787	0.0003204	0.000118998	0.1126	0.9
ETHYLMALONIC_ACID	C18 Mode -	5.28e-05	3.41e-05	4.22e-05	2.36e-05	0.1142	1.25
LUMICHROME	HILIC Mode +	0.0003438	0.000356852	0.000296346	0.000322923	0.1165	1.16
CHOLESTERYL_ACETATE	C18 Mode +	0.000710533	0.000306185	0.000815727	0.000345575	0.1174	0.87
QUINATE	C18 Mode -	0.0003443	0.000428054	0.00031495	0.000615112	0.1308	1.09
KYNURENIC_ACID	C18 Mode -	0.000683287	0.00060613	0.000573213	0.000860253	0.1318	1.19
BETAINE	C18 Mode +	0.125342	0.0571909	0.107507	0.0376772	0.1381	1.17
O-ACETYL-CARNITINE	C18 Mode +	0.0138173	0.00867406	0.0120345	0.00922305	0.1428	1.15
TRIGONELLINE	HILIC Mode +	0.00367431	0.00387824	0.00357838	0.00505301	0.1457	1.03
N-ACETYL-ASPARTIC_ACID	C18 Mode +	0.000394244	0.000475583	0.000304206	0.000169576	0.1585	1.3
PARAXANTHINE	C18 Mode +	0.00454791	0.00446053	0.00404816	0.00492947	0.1599	1.12
BENZYL_ALCOHOL	HILIC Mode +	0.0173054	0.0176238	0.0119225	0.0125448	0.1616	1.45
5-METHYLTHIOADENOSINE	HILIC Mode +	7.35e-05	5.1e-05	5.93e-05	4.18e-05	0.1637	1.24
DIETHANOLAMINE	C18 Mode +	0.000125394	0.00010585	9.16e-05	7.94e-05	0.1658	1.37
EPINEPHRINE	C18 Mode -	0.00747267	0.00268675	0.00828091	0.00290053	0.168	0.9
GLUCONIC_ACID	C18 Mode -	0.00239016	0.00269023	0.00174684	0.00112845	0.1712	1.37
FORMYL-METHIONYL_PEPTIDE	HILIC Mode +	0.000411852	0.000209755	0.000375455	0.000206419	0.1723	1.1
SARCOSINE	HILIC Mode +	0.000368558	0.000243047	0.000413998	0.000210734	0.1734	0.89
N-ACETYL-PHENYLALANINE	HILIC Mode +	8.57e-05	0.000114693	6.44e-05	7.33e-05	0.1745	1.33
4-ACETAMIDOBUTANOATE	C18 Mode +	3.788e-05	5.77e-05	2.16e-05	3.24e-05	0.2112	1.76
GUANOSINE	C18 Mode -	0.000140227	0.000346266	0.00010088	6.35e-05	0.2214	1.39
THYMINE	HILIC Mode +	8.65e-05	4.15e-05	8.01e-05	3.45e-05	0.2253	1.08
4-METHYL-2-OXO-PENTANOIC_ACID	HILIC Mode +	0.0548267	0.0185591	0.0585364	0.0148368	0.2307	0.94
GLUCOSE	C18 Mode +	0.0108402	0.0144266	0.0124922	0.0204864	0.243	0.87
L-PROLINE	HILIC Mode +	0.0488044	0.024555	0.0539055	0.0264755	0.2444	0.91
CREATINE	HILIC Mode +	0.0201082	0.0136434	0.0219884	0.0113313	0.2501	0.91
L-PHENYLALANINE	C18 Mode -	0.00599178	0.00250015	0.00660273	0.00292214	0.2515	0.91
BILIRUBIN	HILIC Mode +	0.00134971	0.00396105	0.000580895	0.000377557	0.2558	2.32
3-(4-HYDROXYPHENYL)LACTATE	C18 Mode -	0.000100191	7.33e-05	0.000101378	5.6713e-05	0.2587	0.99
METHYL_INDOLE-3-ACETATE	C18 Mode -	0.00136964	0.00137935	0.00103125	0.00122045	0.2587	1.33
4-GUANIDINOBUTANOATE	HILIC Mode +	5.71e-05	2.98e-05	6.45e-05	6.84e-05	0.2602	0.89
LYXOSE	C18 Mode -	0.00117098	0.000659631	0.00114827	0.000326165	0.2661	1.02
3-UREIDOPROPIONATE	C18 Mode -	0.000226651	0.000140187	0.000237789	0.000114782	0.2828	0.95
L-ALANINE	HILIC Mode +	0.00157958	0.00110973	0.00150866	0.0007583	0.2875	1.05
3-METHYLADENINE	C18 Mode +	1.75e-05	1.21e-05	1.5e-05	1.13e-05	0.2938	1.17
LEUKOTRIENE_B4	HILIC Mode +	0.000313156	7.22e-05	0.000301509	7.7549e-05	0.297	1.04
L-METHIONINE	HILIC Mode +	0.000412956	0.000424494	0.000389073	0.000174217	0.3003	1.06
SUBERIC_ACID	C18 Mode -	0.006824	0.00375756	0.00684055	0.00322997	0.3019	1
ALLANTOIN	HILIC Mode +	0.000472502	0.000310484	0.000420527	0.000259626	0.3101	1.12
DEOXYCARNITINE	C18 Mode +	0.00255844	0.00108922	0.00277898	0.00116425	0.3117	0.92
GLYCERATE	HILIC Mode +	0.00157864	0.000737828	0.00139665	0.000447615	0.3167	1.13
GALACTOSAMINE	C18 Mode -	0.000631644	0.000375445	0.000557255	0.000354214	0.3218	1.13
LACTATE	HILIC Mode +	0.5188	0.0819464	0.5356	0.0698739	0.3252	0.97
GUANIDINOACETATE	C18 Mode -	0.000400089	0.000269311	0.00034034	0.000199882	0.332	1.18
3-METHYGLUTARIC_ACID	HILIC Mode +	0.00195704	0.00158538	0.00198115	0.00291064	0.3355	0.99
PANTOTHENIC_ACID	C18 Mode -	0.00103129	0.000983589	0.0008834	0.000436082	0.3478	1.17
GAMMA-LINOLENIC_ACID	C18 Mode -	0.0011476	0.0011133	0.00106207	0.000540837	0.3496	1.08
GUANINE	HILIC Mode +	0.000866022	0.00050433	0.000841091	0.000229175	0.3496	1.03
L-TYROSINE	C18 Mode +	0.00715111	0.00292427	0.00759018	0.00291488	0.3568	0.94
ETHANOLAMINE_PHOSPHATE	C18 Mode -	0.00131811	0.000400792	0.0012458	0.000341726	0.364	1.06
3-AMINO-4-HYDROXYBENZOIC_ACID	HILIC Mode +	0.00277584	0.0068589	0.00369929	0.00704184	0.3733	0.75
DEOXYCHOLATE	C18 Mode -	0.000809621	0.00110727	0.00166834	0.0037575	0.396	0.49
L-CYSTEINE	C18 Mode -	9.746e-05	5.1472e-05	0.000101295	3.77e-05	0.4116	0.96
L-THREONINE	C18 Mode -	0.000868244	0.00139173	0.000660764	0.00063199	0.4176	1.31
5-HYDROXYINDOLEACETATE	C18 Mode -	0.000118807	8.83e-05	9.98e-05	6.71e-05	0.4398	1.19
GLYCINE	HILIC Mode +	8.69e-05	0.000125311	6.72e-05	5.99e-05	0.4439	1.29
FUMARATE	C18 Mode -	0.000481089	0.000632503	0.000374782	0.000177854	0.4522	1.28
BETA-ALANINE	C18 Mode -	7.8e-05	0.000128434	4.9348e-05	2.95e-05	0.4585	1.58
RETINOATE	C18 Mode +	0.000856667	0.000570959	0.0007416	0.000454898	0.4585	1.16
4-AMINOBENZOATE	HILIC Mode +	0.000346779	0.00150884	0.000535747	0.002542	0.4627	0.65
1-METHYLADENOSINE	HILIC Mode +	0.000136844	8.63e-05	0.00014024	7.62e-05	0.4648	0.98
L-SERINE	HILIC Mode +	0.000307727	0.000425917	0.0002346	0.000171541	0.4776	1.31
L-ORNITHINE	C18 Mode -	0.00062534	0.00167824	0.000326189	0.000956714	0.4862	1.92
3,4-DIHYDROXY-L-PHENYLALANINE	HILIC Mode +	0.00888998	0.0158607	0.00629471	0.00943055	0.4884	1.41
3-(2-HYDROXYPHENYL)PROPANOATE	C18 Mode -	0.0034004	0.00313633	0.00364107	0.00533935	0.4949	0.93
METHYL-GUANIDINE	C18 Mode -	0.000135753	0.000109107	0.000141175	0.000117486	0.5059	0.96
ELAIDIC_ACID	HILIC Mode +	0.00671396	0.00897876	0.00594744	0.00513555	0.5126	1.13
4-METHYL-2-OXO-VALERIC_ACID	C18 Mode +	0.102678	0.0365469	0.107176	0.0324012	0.5171	0.96
LINOLEATE	HILIC Mode +	0.00237189	0.00307771	0.00208144	0.00242963	0.5284	1.14
TRANS-CINNAMATE	C18 Mode +	0.00346622	0.000647686	0.00337582	0.000697152	0.5397	1.03
INOSINE	HILIC Mode +	0.000321005	0.000748115	0.00026242	0.000292612	0.542	1.22
L-HISTIDINE	C18 Mode -	0.00403927	0.0051777	0.00276682	0.00225079	0.5512	1.46
CITRULLINE	HILIC Mode +	0.000696569	0.001436	0.000318291	0.000318617	0.5536	2.19
ADENINE	C18 Mode -	0.000717667	0.000467383	0.0006456	0.000342973	0.5582	1.11
CYTIDINE	C18 Mode -	0.000145198	9.356e-05	0.000145682	7.27e-05	0.5606	1
10-HYDROXYDECANOATE	C18 Mode -	0.0008524	0.000673778	0.000832836	0.000657343	0.577	1.02
L-GLUTAMIC_ACID	HILIC Mode +	0.00112998	0.0032631	0.000384362	0.000904178	0.5841	2.94
L-GLUTAMINE	HILIC Mode +	0.00405112	0.00673155	0.00246985	0.00325808	0.5889	1.64
L-CYSTINE	HILIC Mode +	0.000898244	0.000410453	0.000913873	0.000306737	0.6106	0.98
MALATE	C18 Mode -	0.00141327	0.00271449	0.00104706	0.00071994	0.613	1.35
RIBITOL	HILIC Mode +	0.00269059	0.00482149	0.00326249	0.00620028	0.6242	0.82
4-IMIDAZOLEACETIC_ACID	C18 Mode -	1.68e-05	1.6168e-05	1.57e-05	1.77e-05	0.6351	1.07
STEARATE	C18 Mode -	0.000553358	0.00044361	0.000512636	0.000290528	0.6425	1.08
RETINOL	HILIC Mode +	0.000241877	0.000158763	0.000245199	0.000125678	0.6475	0.99
ADIPIC_ACID	C18 Mode -	0.000294807	0.000102576	0.000293146	0.000100006	0.6574	1.01
L-ARGININE	C18 Mode +	0.00276976	0.006795	0.001395	0.00187783	0.6575	1.99
PALMITATE	C18 Mode -	0.00199553	0.00233664	0.00166862	0.0011837	0.6903	1.2
SEROTONINE	C18 Mode +	9.06e-05	0.000111012	9.88e-05	0.000118878	0.6929	0.92
2-ACETAMIDO-DEOXY-GLUCOSYLAMINE	C18 Mode +	0.000158351	3.66e-05	0.00015356	3.4776e-05	0.7006	1.03
CREATININE	C18 Mode +	0.550111	0.123601	0.564182	0.0816145	0.716	0.98
5,6-DIHYDRO_URACIL	C18 Mode +	0.000902533	0.000376415	0.000885109	0.000232978	0.7212	1.02
4-HYDROXY-PROLINE	HILIC Mode +	0.00170127	0.000846704	0.00175813	0.000911299	0.7316	0.97
L-TRYPTOPHAN	C18 Mode -	0.0151824	0.00533668	0.0149471	0.00438532	0.7342	1.02
URACIL	C18 Mode +	0.00399038	0.00157256	0.00397073	0.00126179	0.7499	1
3-DEHYDROSHIKIMATE	C18 Mode -	0.000596964	0.000534279	0.000593626	0.000465218	0.7526	1.01
CAFFEATE	C18 Mode -	0.0014662	0.000270869	0.00148084	0.000305132	0.7604	0.99
N-ACETYL-METHIONINE	C18 Mode -	0.000266247	0.000191224	0.000257645	0.000180902	0.7684	1.03
4-HYDROXY-3-METHOXYPHENYLGLYCOL	C18 Mode +	0.000262691	0.000492193	0.000264089	0.000445814	0.7843	0.99
FERULATE	C18 Mode +	0.000144987	0.00014786	0.000126516	7.94e-05	0.7923	1.15
HYPOXANTHINE	HILIC Mode +	0.0112045	0.0173989	0.00911673	0.00441657	0.8057	1.23
N-ACETYL-GLYCINE	C18 Mode -	0.000993533	0.00076753	0.000941673	0.00075861	0.8111	1.06
GLYCERO-3-PHOSPHOCHOLINE	C18 Mode -	0.0131688	0.0100877	0.0143926	0.0116995	0.8191	0.91
URIDINE	C18 Mode -	0.0042362	0.00202323	0.00417164	0.00105314	0.8272	1.02
GLYCOLALDEHYDE_DIMER	HILIC Mode +	0.000558844	0.000248443	0.000551164	0.000210985	0.8299	1.01
L-CARNITINE	C18 Mode -	0.05396	0.0333505	0.0519964	0.0338766	0.8543	1.04
MANNITOL	C18 Mode +	0.00164561	0.005289	0.00128839	0.00327158	0.8637	1.28
1-OLEOYL-RAC-GLYCEROL	C18 Mode +	0.00776467	0.005156	0.00704473	0.00313114	0.8707	1.1
HISTAMINE	C18 Mode -	3.838e-05	3.49e-05	5.27e-05	8.86e-05	0.9071	0.73
N6-(DELTA2-ISOPENTENYL)-ADENINE	C18 Mode -	0.000336333	0.000209086	0.000363673	0.000286892	0.9117	0.92
L-LYSINE	C18 Mode -	0.0021424	0.00623197	0.000947629	0.002252	0.9145	2.26
TRIMETHYLAMINE	HILIC Mode +	0.00510536	0.00362643	0.0053252	0.00397617	0.9448	0.96
2-HYDROXYBUTYRIC_ACID	C18 Mode -	0.0507844	0.028657	0.0478364	0.0233081	0.9558	1.06
GLYCOCHOLATE	C18 Mode +	0.00504338	0.0154251	0.00163858	0.0020934	0.9641	3.08
N,N,N-TRIMETHYL-LYSINE	C18 Mode +	0.00134084	0.000737889	0.00138613	0.000874795	0.9696	0.97
CHOLESTA-5,7-DIEN-3BETA-OL	HILIC Mode +	7.39e-05	4.22e-05	7.08e-05	3.02e-05	0.9807	1.04
5-AMINOPENTANOATE	HILIC Mode +	0.000498387	0.00063516	0.000432871	0.00046308	0.9834	1.15
